# Supplementary material for: Mitochondrial Pseudogenes Suggest Repeated Inter-Species Hybridization among Direct Human Ancestors
Source: Genes (Basel). 2022 May 1;13(5):810. doi: 10.3390/genes13050810 (PMC9140377; doi:10.3390/genes13050810)
Supplement: Supplementary file 1 [file genes-13-00810-s001.zip]

Archive with 1 entries (1 files):
- genes-1646051-supplementary.pdf
